# Supplementary material for: Enhancing end-stage renal disease outcome prediction: a multisourced data-driven approach
Source: J Am Med Inform Assoc. 2025 Aug 6;33(1):26–36. doi: 10.1093/jamia/ocaf118 (PMC12758457; doi:10.1093/jamia/ocaf118)
Supplement: ocaf118_Supplementary_Data [file ocaf118_supplementary_data.zip]

Archive with 3 entries (3 files):
- amia(final).bbl
- amia.bib
- appendix.pdf
