# Supplementary material for: Enhancing end-stage renal disease outcome prediction: a multisourced data-driven approach
Source: J Am Med Inform Assoc. 2025 Aug 6;33(1):26–36. doi: 10.1093/jamia/ocaf118 (PMC12758457; doi:10.1093/jamia/ocaf118)
Supplement: ocaf118_Supplementary_Data [file ocaf118_supplementary_data.zip › amia(final).bbl]

\begin{thebibliography}{10}

\bibitem{NKF_CKD_2024}
Foundation NK.
\newblock Chronic Kidney Disease (CKD).
\newblock National Kidney Foundation. 2024.
\newblock Available from: \url{https://www.kidney.org/atoz/content/about-chronic-kidney-disease}.

\bibitem{lin2013progression}
Lin CM, Yang MC, Hwang SJ, Sung JM.
\newblock Progression of stages 3b--5 chronic kidney disease—preliminary results of Taiwan National pre-ESRD disease management program in Southern Taiwan.
\newblock Journal of the Formosan Medical Association. 2013;112(12):773-82.

\bibitem{NCHS2019Mortality}
for Health~Statistics NC.
\newblock Mortality in the United States.
\newblock https://wwwcdcgov/nchs/products/databriefs/db395htm. 2019.

\bibitem{guo2020machine}
Guo Y, Yu H, Chen D, Zhao YY.
\newblock Machine learning distilled metabolite biomarkers for early stage renal injury.
\newblock Metabolomics. 2020;16(1):1-10.

\bibitem{belur2020machine}
Belur~Nagaraj S, Pena MJ, Ju W, Heerspink HL, Consortium BD.
\newblock Machine-learning--based early prediction of end-stage renal disease in patients with diabetic kidney disease using clinical trials data.
\newblock Diabetes, Obesity and Metabolism. 2020;22(12):2479-86.

\bibitem{krishnamurthy2021machine}
Krishnamurthy V, Gopal A, Kannan R, et~al.
\newblock Machine learning for predicting outcomes in chronic kidney disease: Challenges and opportunities.
\newblock IEEE Journal of Biomedical and Health Informatics. 2021;25(4):1319-31.

\bibitem{li2024towards}
Li Y, Al-Sayouri S, Padman R.
\newblock Towards Interpretable End-Stage Renal Disease (ESRD) Prediction: Utilizing Administrative Claims Data with Explainable AI Techniques.
\newblock In: AMIA Annual Symposium Proceedings. American Medical Informatics Association; 2024. .

\bibitem{sharma2020model}
Sharma A, Alvarez PJ, Woods SD, Dai D.
\newblock A Model to Predict Risk of Hyperkalemia in Patients with Chronic Kidney Disease Using a Large Administrative Claims Database.
\newblock ClinicoEconomics and Outcomes Research: CEOR. 2020;12:657.

\bibitem{tangri2011predictive}
Tangri N, Stevens LA, Griffith J, Tighiouart H, Djurdjev O, Naimark D, et~al.
\newblock A predictive model for progression of chronic kidney disease to kidney failure.
\newblock JAMA. 2011;305(15):1553-9.

\bibitem{NKF_eGFR}
Foundation NK, {}. Estimated Glomerular Filtration Rate (eGFR). National Kidney Foundation; n.d.
\newblock Accessed: 2024-12-16.
\newblock \url{https://www.kidney.org/kidney-topics/estimated-glomerular-filtration-rate-egfr}.

\bibitem{sun2020development}
Sun L, Shang J, Xiao J, Zhao Z.
\newblock Development and validation of a predictive model for end-stage renal disease risk in patients with diabetic nephropathy confirmed by renal biopsy.
\newblock PeerJ. 2020;8:e8499.

\bibitem{vanRijsbergen1979}
van Rijsbergen CJ.
\newblock Information Retrieval.
\newblock 2nd ed. Butterworth-Heinemann; 1979.
\newblock Introduced the F-measure, which includes the F1-score.

\bibitem{hanley1982meaning}
Hanley JA, McNeil BJ.
\newblock The meaning and use of the area under a receiver operating characteristic (ROC) curve.
\newblock Radiology. 1982;143(1):29-36.

\bibitem{davis2006pr}
Davis J, Goadrich M.
\newblock The relationship between Precision-Recall and ROC curves.
\newblock In: Proceedings of the 23rd International Conference on Machine Learning (ICML). ACM; 2006. p. 233-40.

\bibitem{white2011multiple}
White IR, Royston P, Wood AM.
\newblock Multiple imputation using chained equations: issues and guidance for practice.
\newblock Statistics in medicine. 2011;30(4):377-99.

\bibitem{sedgwick2012log}
Sedgwick P.
\newblock Log transformation of data.
\newblock BMJ. 2012;345.

\bibitem{aryal2018anomaly}
Aryal S.
\newblock Anomaly Detection Technique Robust to Units and Scales of Measurement.
\newblock In: Advances in Knowledge Discovery and Data Mining (PAKDD 2018). Springer; 2018. p. 589-601.
\newblock Available from: \url{https://link.springer.com/chapter/10.1007/978-3-319-93034-3_47}.

\bibitem{NIDDK_UACR}
Foundation NK, {}. Urine Albumin-to-Creatinine Ratio (UACR). National Kidney Foundation; n.d.
\newblock Accessed: 2024-12-16.
\newblock \url{https://www.kidney.org/kidney-topics/urine-albumin-creatinine-ratio}.

\bibitem{chawla2002smote}
Chawla NV, Bowyer KW, Hall LO, Kegelmeyer WP.
\newblock SMOTE: Synthetic Minority Over-sampling Technique.
\newblock Journal of Artificial Intelligence Research. 2002;16:321-57.
\newblock Available from: \url{https://www.jair.org/index.php/jair/article/view/10302}.

\bibitem{saif2024early}
Saif D, Sarhan AM, Elshennawy NM.
\newblock Early prediction of chronic kidney disease based on ensemble of deep learning models and optimizers.
\newblock Journal of electrical systems and information technology. 2024;11(1):17.

\bibitem{kleinbaum2010logistic}
Kleinbaum DG, Klein M.
\newblock Logistic Regression: A Self-Learning Text.
\newblock 3rd ed. Springer Science \& Business Media; 2010.

\bibitem{breiman2001random}
Breiman L.
\newblock Random Forests.
\newblock Machine Learning. 2001;45(1):5-32.

\bibitem{chen2016xgboost}
Chen T, Guestrin C.
\newblock XGBoost: A Scalable Tree Boosting System.
\newblock Proceedings of the 22nd ACM SIGKDD International Conference on Knowledge Discovery and Data Mining. 2016:785-94.

\bibitem{wong2019reliable}
Wong TT, Yeh PY.
\newblock Reliable accuracy estimates from k-fold cross validation.
\newblock IEEE Transactions on Knowledge and Data Engineering. 2019;32(8):1586-94.

\bibitem{burckhardt}
Burckhardt P, Nagin D, Padman R.
\newblock Multi-Trajectory Models of Chronic Kidney Disease Progression.
\newblock AMIA Annu Symp Proc. 2017:1737-46.

\bibitem{lecun2015deep}
LeCun Y, Bengio Y, Hinton G.
\newblock Deep learning.
\newblock Nature. 2015;521(7553):436-44.

\bibitem{rumelhart1986learning}
Rumelhart DE, Hinton GE, Williams RJ.
\newblock Learning representations by back-propagating errors.
\newblock Nature. 1986;323(6088):533-6.

\bibitem{hochreiter1997long}
Hochreiter S, Schmidhuber J.
\newblock Long short-term memory.
\newblock Neural computation. 1997;9(8):1735-80.

\bibitem{cho2014learning}
Cho K, Van~Merri{\"e}nboer B, Gulcehre C, Bahdanau D, Bougares F, Schwenk H, et~al.
\newblock Learning phrase representations using RNN encoder-decoder for statistical machine translation.
\newblock In: Proceedings of the 2014 Conference on Empirical Methods in Natural Language Processing (EMNLP). Association for Computational Linguistics; 2014. p. 1724-34.

\bibitem{bai2018empirical}
Bai S, Kolter JZ, Koltun V.
\newblock An empirical evaluation of generic convolutional and recurrent networks for sequence modeling.
\newblock arXiv preprint arXiv:180301271. 2018.

\bibitem{inker2021new}
Inker LA, Eneanya ND, Coresh J, Tighiouart H, Wang D, Sang Y, et~al.
\newblock New creatinine-and cystatin C--based equations to estimate GFR without race.
\newblock New England Journal of Medicine. 2021;385(19):1737-49.

\bibitem{miller2022national}
Miller WG, Kaufman HW, Levey AS, Straseski JA, Wilhelms KW, Yu HY, et~al.
\newblock National Kidney Foundation Laboratory Engagement Working Group recommendations for implementing the CKD-EPI 2021 race-free equations for estimated glomerular filtration rate: practical guidance for clinical laboratories.
\newblock Clinical chemistry. 2022;68(4):511-20.

\bibitem{levey2020kidney}
Levey AS, Titan SM, Powe NR, Coresh J, Inker LA.
\newblock Kidney disease, race, and GFR estimation.
\newblock Clinical Journal of the American Society of Nephrology. 2020;15(8):1203-12.

\bibitem{diao2021clinical}
Diao JA, Inker LA, Levey AS, Tighiouart H, Powe NR, Crews DC, et~al.
\newblock Clinical implications of removing race from estimates of kidney function.
\newblock JAMA. 2021;325(2):184-96.

\end{thebibliography}
