# Supplementary material for: Enhancing end-stage renal disease outcome prediction: a multisourced data-driven approach
Source: J Am Med Inform Assoc. 2025 Aug 6;33(1):26–36. doi: 10.1093/jamia/ocaf118 (PMC12758457; doi:10.1093/jamia/ocaf118)
Supplement: ocaf118_Supplementary_Data [file ocaf118_supplementary_data.zip › amia.bib]

%%
%% WinShell 3.3.1.10
%% http://www.winshell.org/
%%

% Strings


% Preamble


% BibTeX Entries

@inproceedings{aryal2018anomaly,
  title={Anomaly Detection Technique Robust to Units and Scales of Measurement},
  author={Aryal, Sunil},
  booktitle={Advances in Knowledge Discovery and Data Mining (PAKDD 2018)},
  pages={589--601},
  year={2018},
  publisher={Springer},
  doi={10.1007/978-3-319-93034-3_47},
  url={https://link.springer.com/chapter/10.1007/978-3-319-93034-3_47}
}

@misc{NKF_eGFR,
  author       = {National Kidney Foundation and {}},
  title        = {Estimated Glomerular Filtration Rate (eGFR)},
  howpublished = {\url{https://www.kidney.org/kidney-topics/estimated-glomerular-filtration-rate-egfr}},
  note         = {Accessed: 2024-12-16},
  year         = {n.d.},
  publisher    = {National Kidney Foundation}
}

@misc{NIDDK_UACR,
  author       = {National Kidney Foundation and {}},
  title        = {Urine Albumin-to-Creatinine Ratio (UACR)},
  howpublished = {\url{https://www.kidney.org/kidney-topics/urine-albumin-creatinine-ratio}},
  note         = {Accessed: 2024-12-16},
  year         = {n.d.},
  publisher    = {National Kidney Foundation}
}

@manual{H2O,
  title = {h2o: Python Interface for H2O},
    author = {H2O.ai},
  publisher    = {H2O.ai},
  year         = {2022},
  note = {Python package version 3.42.0.2},
    url = {https://github.com/h2oai/h2o-3},
}

@article{raschka2018model,
title={Model evaluation, model selection, and algorithm selection in machine learning},
author={Raschka, Sebastian},
journal={arXiv preprint arXiv:1811.12808},
year={2018}
}

@manual{NNI,
  title        = {Neural Network Intelligence (NNI)},
  author       = {{Microsoft}},
  publisher    = {Microsoft},
  year         = {2024},
  note         = {Available at \url{https://github.com/microsoft/nni}},
}

@inproceedings{davis2006pr,
  title={The relationship between Precision-Recall and ROC curves},
  author={Davis, Jesse and Goadrich, Mark},
  booktitle={Proceedings of the 23rd International Conference on Machine Learning (ICML)},
  pages={233--240},
  year={2006},
  organization={ACM},
  doi={10.1145/1143844.1143874}
}

@inproceedings{li2024towards,
title={Towards Interpretable End-Stage Renal Disease (ESRD) Prediction: Utilizing Administrative Claims Data with Explainable AI Techniques},
author={Li, Yubo and Al-Sayouri, Saba and Padman, Rema},
booktitle={AMIA Annual Symposium Proceedings},
year={2024},
organization={American Medical Informatics Association}
}

@book{vanRijsbergen1979,
  author    = {C. J. van Rijsbergen},
  title     = {Information Retrieval},
  edition   = {2nd},
  year      = {1979},
  publisher = {Butterworth-Heinemann},
  isbn      = {978-0408709295},
  note      = {Introduced the F-measure, which includes the F1-score},
}
@article{saif2024early,
  title={Early prediction of chronic kidney disease based on ensemble of deep learning models and optimizers},
  author={Saif, Dina and Sarhan, Amany M and Elshennawy, Nada M},
  journal={Journal of electrical systems and information technology},
  volume={11},
  number={1},
  pages={17},
  year={2024},
  publisher={Springer}
}
@article{chawla2002smote,
  title={SMOTE: Synthetic Minority Over-sampling Technique},
  author={Chawla, Nitesh V. and Bowyer, Kevin W. and Hall, Lawrence O. and Kegelmeyer, W. Philip},
  journal={Journal of Artificial Intelligence Research},
  volume={16},
  pages={321--357},
  year={2002},
  doi={10.1613/jair.953},
  url={https://www.jair.org/index.php/jair/article/view/10302}
}

@article{hanley1982meaning,
  title={The meaning and use of the area under a receiver operating characteristic (ROC) curve},
  author={Hanley, James A. and McNeil, Barbara J.},
  journal={Radiology},
  volume={143},
  number={1},
  pages={29--36},
  year={1982},
  publisher={Radiological Society of North America},
  doi={10.1148/radiology.143.1.7063747}
}
@article{wong2019reliable,
  title={Reliable accuracy estimates from k-fold cross validation},
  author={Wong, Tzu-Tsung and Yeh, Po-Yang},
  journal={IEEE Transactions on Knowledge and Data Engineering},
  volume={32},
  number={8},
  pages={1586--1594},
  year={2019},
  publisher={IEEE}
}
@inproceedings{choi2016retain,
  title={RETAIN: An interpretable predictive model for healthcare using reverse time attention mechanism},
  author={Choi, Edward and Bahadori, Mohammad Taha and Schuetz, Andy and Stewart, Walter F and Sun, Jimeng},
  booktitle={Advances in Neural Information Processing Systems},
  pages={3504--3512},
  year={2016}
}
@article{lecun2015deep,
  title={Deep learning},
  author={LeCun, Yann and Bengio, Yoshua and Hinton, Geoffrey},
  journal={Nature},
  volume={521},
  number={7553},
  pages={436--444},
  year={2015},
  publisher={Nature Publishing Group},
  doi={10.1038/nature14539}
}
@article{white2011multiple,
  title={Multiple imputation using chained equations: issues and guidance for practice},
  author={White, Ian R and Royston, Patrick and Wood, Angela M},
  journal={Statistics in medicine},
  volume={30},
  number={4},
  pages={377--399},
  year={2011},
  publisher={Wiley Online Library}
}
@article{sedgwick2012log,
  title={Log transformation of data},
  author={Sedgwick, Philip},
  journal={BMJ},
  volume={345},
  year={2012},
  publisher={British Medical Journal Publishing Group}
}

@article{lin2013progression,
  title={Progression of stages 3b--5 chronic kidney disease—preliminary results of Taiwan National pre-ESRD disease management program in Southern Taiwan},
  author={Lin, Chun-Mei and Yang, Ming-Chin and Hwang, Shang-Jyh and Sung, Junne-Ming},
  journal={Journal of the Formosan Medical Association},
  volume={112},
  number={12},
  pages={773--782},
  year={2013},
  publisher={Elsevier}
}

@article{krishnamurthy2021machine,
  title={Machine learning for predicting outcomes in chronic kidney disease: Challenges and opportunities},
  author={Krishnamurthy, Vikram and Gopal, Anjali and Kannan, Ramachandran and others},
  journal={IEEE Journal of Biomedical and Health Informatics},
  year={2021},
  volume={25},
  number={4},
  pages={1319--1331},
  doi={10.1109/JBHI.2021.3064675}
}

@article{tangri2011predictive,
  title={A predictive model for progression of chronic kidney disease to kidney failure},
  author={Tangri, Navdeep and Stevens, Lesley A and Griffith, John and Tighiouart, Hocine and Djurdjev, Ognjenka and Naimark, David and Levin, Adeera and Levey, Andrew S},
  journal={JAMA},
  year={2011},
  volume={305},
  number={15},
  pages={1553--1559},
  doi={10.1001/jama.2011.451}
}

@article{sun2020development,
  title={Development and validation of a predictive model for end-stage renal disease risk in patients with diabetic nephropathy confirmed by renal biopsy},
  author={Sun, Lulu and Shang, Jin and Xiao, Jing and Zhao, Zhanzheng},
  journal={PeerJ},
  volume={8},
  pages={e8499},
  year={2020},
  publisher={PeerJ Inc.}
}

@article{hochreiter1997long,
  title={Long short-term memory},
  author={Hochreiter, Sepp and Schmidhuber, J{\"u}rgen},
  journal={Neural computation},
  volume={9},
  number={8},
  pages={1735--1780},
  year={1997},
  publisher={MIT Press},
  doi={10.1162/neco.1997.9.8.1735}
}


@article{rumelhart1986learning,
  title={Learning representations by back-propagating errors},
  author={Rumelhart, David E and Hinton, Geoffrey E and Williams, Ronald J},
  journal={Nature},
  volume={323},
  number={6088},
  pages={533--536},
  year={1986},
  publisher={Nature Publishing Group}
}


@article{bai2018empirical,
  title={An empirical evaluation of generic convolutional and recurrent networks for sequence modeling},
  author={Bai, Shaojie and Kolter, J Zico and Koltun, Vladlen},
  journal={arXiv preprint arXiv:1803.01271},
  year={2018}
}


@inproceedings{cho2014learning,
  title={Learning phrase representations using RNN encoder-decoder for statistical machine translation},
  author={Cho, Kyunghyun and Van Merri{\"e}nboer, Bart and Gulcehre, Caglar and Bahdanau, Dzmitry and Bougares, Fethi and Schwenk, Holger and Bengio, Yoshua},
  booktitle={Proceedings of the 2014 Conference on Empirical Methods in Natural Language Processing (EMNLP)},
  pages={1724--1734},
  year={2014},
  organization={Association for Computational Linguistics},
  doi={10.3115/v1/D14-1179}
}

@inproceedings{ma2017dipole,
  title={Dipole: Diagnosis prediction in healthcare via attention-based bidirectional recurrent neural networks},
  author={Ma, Fenglong and Chitta, Radha and Zhou, Jing and You, Quanzeng and Sun, Tong and Gao, Jie},
  booktitle={Proceedings of the 23rd ACM SIGKDD International Conference on Knowledge Discovery and Data Mining},
  pages={1903--1911},
  year={2017},
  organization={ACM}
}


@inproceedings{ribeiro2016should,
  title={``Why should I trust you?'': Explaining the predictions of any classifier},
  author={Ribeiro, Marco Tulio and Singh, Sameer and Guestrin, Carlos},
  booktitle={Proceedings of the 22nd ACM SIGKDD international conference on knowledge discovery and data mining},
  pages={1135--1144},
  year={2016},
  organization={ACM}
}

@misc{UKKidneyAssociation2024,
  author = {{UK Kidney Association}},
  title = {CKD stages},
  howpublished = {\url{https://ukkidney.org/health-professionals/information-resources/uk-eckd-guide/ckd-stages}},
  note = {Accessed: 2024-03-16},
  year = 2024
}

@misc{NICE2014,
  author = {{National Institute for Health and Care Excellence (NICE)}},
  title = {Chronic kidney disease in adults: assessment and management},
  howpublished = {\url{https://www.nice.org.uk/guidance/cg182}},
  note = {Accessed: 2024-03-16},
  year = 2014
}

@article{sharma2020model,
  title={A Model to Predict Risk of Hyperkalemia in Patients with Chronic Kidney Disease Using a Large Administrative Claims Database},
  author={Sharma, Ajay and Alvarez, Paula J and Woods, Steven D and Dai, Dingwei},
  journal={ClinicoEconomics and Outcomes Research: CEOR},
  volume={12},
  pages={657},
  year={2020},
  publisher={Dove Press}
}


@article{dai2021predictive,
  title={A Predictive Model for Progression of Chronic Kidney Disease to Kidney Failure Using a Large Administrative Claims Database},
  author={Dai, Dingwei and Alvarez, Paula J and Woods, Steven D},
  journal={ClinicoEconomics and Outcomes Research: CEOR},
  volume={13},
  pages={475},
  year={2021},
  publisher={Dove Press}
}

@article{roy2020agreement,
  title={Agreement between administrative database and medical chart review for the prediction of chronic kidney disease g category},
  author={Roy, Louise and Zappitelli, Michael and White-Guay, Brian and Lafrance, Jean-Philippe and Dorais, Marc and Perreault, Sylvie},
  journal={Canadian journal of kidney health and disease},
  volume={7},
  pages={2054358120959908},
  year={2020},
  publisher={SAGE Publications Sage CA: Los Angeles, CA}
}

@article{rustgi2020health,
  title={Health care resource use and cost burden of chronic kidney disease in patients with chronic liver disease: a real-world claims analysis},
  author={Rustgi, Vinod K and Li, You and John, Tina and Catalano, Carolyn and Elsaid, Mohamed I},
  journal={Hepatology communications},
  volume={4},
  number={10},
  pages={1404--1418},
  year={2020},
  publisher={Wiley Online Library}
}

@article{kovesdy2021chronic,
  title={Chronic kidney disease progression among patients with type 2 diabetes identified in US administrative claims: a population cohort study},
  author={Kovesdy, Csaba P and Isaman, Danielle and Petruski-Ivleva, Natalia and Fried, Linda and Blankenburg, Michael and Gay, Alain and Velentgas, Priscilla and Folkerts, Kerstin},
  journal={Clinical kidney journal},
  volume={14},
  number={6},
  pages={1657--1664},
  year={2021},
  publisher={Oxford University Press}
}

@article{chiu2008outcomes,
  title={Outcomes of stage 3--5 chronic kidney disease before end-stage renal disease at a single center in Taiwan},
  author={Chiu, Yen-Ling and Chien, Kuo-Liong and Lin, Shuei-Liong and Chen, Yung-Ming and Tsai, Tun-Jun and Wu, Kwan-Dun},
  journal={Nephron Clinical Practice},
  volume={109},
  number={3},
  pages={c109--c118},
  year={2008},
  publisher={Karger Publishers}
}

@article{grams2013lifetime,
  title={Lifetime incidence of CKD stages 3-5 in the United States},
  author={Grams, Morgan E and Chow, Eric KH and Segev, Dorry L and Coresh, Josef},
  journal={American Journal of Kidney Diseases},
  volume={62},
  number={2},
  pages={245--252},
  year={2013},
  publisher={Elsevier}
}

@article{philipneri2008delivery,
  title={Delivery patterns of recommended chronic kidney disease care in clinical practice: administrative claims-based analysis and systematic literature review},
  author={Philipneri, Marie D and Rey, Lisa A Rocca and Schnitzler, Mark A and Abbott, Kevin C and Brennan, Daniel C and Takemoto, Steven K and Buchanan, Paula M and Burroughs, Thomas E and Willoughby, Lisa M and Lentine, Krista L},
  journal={Clinical and experimental nephrology},
  volume={12},
  number={1},
  pages={41--52},
  year={2008},
  publisher={Springer}
}

@article{geroldinger2021estimation,
  title={Estimation of the prevalence of chronic kidney disease in people with diabetes by combining information from multiple routine data collections},
  author={Geroldinger, Angelika and Hronsky, Milan and Endel, Florian and Endel, Gottfried and Oberbauer, Rainer and Heinze, Georg},
  journal={Journal of the Royal Statistical Society: Series A (Statistics in Society)},
  year={2021},
  publisher={Wiley Online Library}
}

@article{CMS2020CKD,
  title={Chronic Kidney Disease Disparities in Medicare Fee-For-Service Beneficiaries},
  author={CMS Office of Minority Health},
  journal={https://www.cms.gov/About-CMS/Agency-Information/OMH/Downloads/Data-Snapshot-Chronic-Kidney-Disease.pdf},
  year={2020},
}

@article{zeng2018big,
  title={Big data research in chronic kidney disease},
  author={Zeng, Xiao-Xi and Liu, Jing and Ma, Liang and Fu, Ping},
  journal={Chinese medical journal},
  volume={131},
  number={22},
  pages={2647},
  year={2018},
  publisher={Wolters Kluwer Health}
}

@article{lv2019prevalence,
  title={Prevalence and disease burden of chronic kidney disease},
  author={Lv, Ji-Cheng and Zhang, Lu-Xia},
  journal={Renal Fibrosis: Mechanisms and Therapies},
  pages={3--15},
  year={2019},
  publisher={Springer}
}

@article{NCHS2019Mortality,
  title={Mortality in the United States},
  author={National Center for Health Statistics},
  journal={https://www.cdc.gov/nchs/products/databriefs/db395.htm},
  year={2019},
}

@article{segal2020machine,
  title={Machine learning algorithm for early detection of end-stage renal disease},
  author={Segal, Zvi and Kalifa, Dan and Radinsky, Kira and Ehrenberg, Bar and Elad, Guy and Maor, Gal and Lewis, Maor and Tibi, Muhammad and Korn, Liat and Koren, Gideon},
  journal={BMC nephrology},
  volume={21},
  number={1},
  pages={1--10},
  year={2020},
  publisher={Springer}
}

@article{foley2007end,
  title={End-stage renal disease in the United States: an update from the United States Renal Data System},
  author={Foley, Robert N and Collins, Allan J},
  journal={Journal of the American Society of Nephrology},
  volume={18},
  number={10},
  pages={2644--2648},
  year={2007},
  publisher={Am Soc Nephrol}
}

@article{mathew2018potentially,
  title={Potentially avoidable readmissions in United States hemodialysis patients},
  author={Mathew, Anna T and Rosen, Lisa and Pekmezaris, Renee and Kozikowski, Andrzej and Ross, Daniel W and McGinn, Thomas and Kalantar-Zadeh, Kamyar and Fishbane, Steven},
  journal={Kidney international reports},
  volume={3},
  number={2},
  pages={343--355},
  year={2018},
  publisher={Elsevier}
}

@article{guo2020machine,
  title={Machine learning distilled metabolite biomarkers for early stage renal injury},
  author={Guo, Yan and Yu, Hui and Chen, Danqian and Zhao, Ying-Yong},
  journal={Metabolomics},
  volume={16},
  number={1},
  pages={1--10},
  year={2020},
  publisher={Springer}
}


@article{CDC2019PRM,
  title={Prevention & Risk Management},
  author={Centers for Disease Control and Prevention},
  journal={https://www.cdc.gov/kidneydisease/prevention-risk.html},
  year={2019},
}

@article{golestaneh2017all,
  title={All-cause costs increase exponentially with increased chronic kidney disease stage.},
  author={Golestaneh, Ladan and Alvarez, Paula J and Reaven, Nancy L and Funk, Susan E and McGaughey, Karen J and Romero, Alain and Brenner, Melanie S and Onuigbo, Macaulay},
  journal={The American journal of managed care},
  volume={23},
  number={10 Suppl},
  pages={S163--S172},
  year={2017}
}

@article{hickson2018hospital,
  title={Hospital readmission among new dialysis patients associated with young age and poor functional status},
  author={Hickson, LaTonya J and Thorsteinsdottir, Bjorg and Ramar, Priya and Reinalda, Megan S and Crowson, Cynthia S and Williams, Amy W and Albright, Robert C and Onuigbo, Macaulay A and Rule, Andrew D and Shah, Nilay D},
  journal={Nephron},
  volume={139},
  number={1},
  pages={1--12},
  year={2018},
  publisher={Karger Publishers}
}

@article{planting2017right,
  title={On the Right Track: Implementing Interventions to Reduce Readmissions in Dialysis Patients},
  author={Planting, Laura C and Jaar, Bernard G},
  journal={American journal of nephrology},
  volume={45},
  number={6},
  pages={549--552},
  year={2017},
  publisher={S. Karger AG}
}

@article{zhao2019predicting,
  title={Predicting outcomes of chronic kidney disease from EMR data based on Random Forest Regression},
  author={Zhao, Jing and Gu, Shaopeng and McDermaid, Adam},
  journal={Mathematical biosciences},
  volume={310},
  pages={24--30},
  year={2019},
  publisher={Elsevier}
}

@article{xie2012predicting,
  title={Predicting progression of IgA nephropathy: new clinical progression risk score},
  author={Xie, Jingyuan and Kiryluk, Krzysztof and Wang, Weiming and Wang, Zhaohui and Guo, Shanmai and Shen, Pingyan and Ren, Hong and Pan, Xiaoxia and Chen, Xiaonong and Zhang, Wen and others},
  journal={PloS one},
  volume={7},
  number={6},
  pages={e38904},
  year={2012},
  publisher={Public Library of Science San Francisco, USA}
}

@article{chang2019predictive,
  title={A predictive model for progression of CKD},
  author={Chang, Hsueh-Lu and Wu, Chia-Chao and Lee, Shu-Pei and Chen, Ying-Kai and Su, Wen and Su, Sui-Lung},
  journal={Medicine},
  volume={98},
  number={26},
  year={2019},
  publisher={Wolters Kluwer Health}
}

@article{cerqueira2014predictive,
  title={A predictive model of progression of CKD to ESRD in a predialysis pediatric interdisciplinary program},
  author={Cerqueira, Debora C and Soares, Cristina M and Silva, Vanessa R and Magalhaes, Juliana O and Barcelos, Isabella P and Duarte, Mariana G and Pinheiro, Sergio V and Colosimo, Enrico A and e Silva, Ana Cristina Sim{\~o}es and Oliveira, Eduardo A},
  journal={Clinical Journal of the American Society of Nephrology},
  volume={9},
  number={4},
  pages={728--735},
  year={2014},
  publisher={Am Soc Nephrol}
}

@article{tangri2017dynamic,
  title={A dynamic predictive model for progression of CKD},
  author={Tangri, Navdeep and Inker, Lesley A and Hiebert, Brett and Wong, Jenna and Naimark, David and Kent, David and Levey, Andrew S},
  journal={American Journal of Kidney Diseases},
  volume={69},
  number={4},
  pages={514--520},
  year={2017},
  publisher={Elsevier}
}

@article{critselis2016utility,
  title={Utility of the CKD273 peptide classifier in predicting chronic kidney disease progression},
  author={Critselis, Elena and Lambers Heerspink, Hiddo},
  journal={Nephrology Dialysis Transplantation},
  volume={31},
  number={2},
  pages={249--254},
  year={2016},
  publisher={Oxford University Press}
}

@article{belur2020machine,
  title={Machine-learning--based early prediction of end-stage renal disease in patients with diabetic kidney disease using clinical trials data},
  author={Belur Nagaraj, Sunil and Pena, Michelle J and Ju, Wenjun and Heerspink, Hiddo L and BEAt-DKD Consortium},
  journal={Diabetes, Obesity and Metabolism},
  volume={22},
  number={12},
  pages={2479--2486},
  year={2020},
  publisher={Wiley Online Library}
}

@article{liu2018prediction,
  title={Prediction of ESRD in IgA nephropathy patients from an Asian cohort: a random forest model},
  author={Liu, Yexin and Zhang, Yan and Liu, Di and Tan, Xia and Tang, Xiaofang and Zhang, Fan and Xia, Ming and Chen, Guochun and He, Liyu and Zhou, Letian and others},
  journal={Kidney and Blood Pressure Research},
  volume={43},
  number={6},
  pages={1852--1864},
  year={2018},
  publisher={Karger Publishers}
}


@article{yang2021estimation,
  title={Estimation of Prevalence of Kidney Disease Treated With Dialysis in China: A Study of Insurance Claims Data},
  author={Yang, Chao and Yang, Zhao and Wang, Jinwei and Wang, Huai-Yu and Su, Zaiming and Chen, Rui and Sun, Xiaoyu and Gao, Bixia and Wang, Fang and Zhang, Luxia and others},
  journal={American Journal of Kidney Diseases},
  volume={77},
  number={6},
  pages={889--897},
  year={2021},
  publisher={Elsevier}
}

@inproceedings{shao2020multiple,
  title={Multiple Balance Subsets Stacking for Imbalanced Healthcare Datasets},
  author={Shao, Yachao and Zhao, Tao and Wang, Xiaoning and Zou, Xiaofeng and Fu, Xiaoming},
  booktitle={2020 IEEE 26th International Conference on Parallel and Distributed Systems (ICPADS)},
  pages={300--307},
  year={2020},
  organization={IEEE}
}

@inproceedings{santoso2017synthetic,
  title={Synthetic over sampling methods for handling class imbalanced problems: A review},
  author={Santoso, B and Wijayanto, H and Notodiputro, KA and Sartono, B},
  booktitle={IOP conference series: earth and environmental science},
  volume={58},
  number={1},
  pages={012031},
  year={2017},
  organization={IOP Publishing}
}

@article{brandt2021comparative,
  title={A Comparative Review of SMOTE and ADASYN in Imbalanced Data Classification},
  author={Brandt, Jakob and Lanz{\'e}n, Emil},
  year={2021}
}

@inproceedings{junsomboon2017combining,
  title={Combining over-sampling and under-sampling techniques for imbalance dataset},
  author={Junsomboon, Nutthaporn and Phienthrakul, Tanasanee},
  booktitle={Proceedings of the 9th International Conference on Machine Learning and Computing},
  pages={243--247},
  year={2017}
}

@inproceedings{shakeel2017exploratory,
  title={Exploratory review on class imbalance problem: An overview},
  author={Shakeel, Fatima and Sabhitha, A Sai and Sharma, Seema},
  booktitle={2017 8th International Conference on Computing, Communication and Networking Technologies (ICCCNT)},
  pages={1--8},
  year={2017},
  organization={IEEE}
}

@inproceedings{kubat1997addressing,
  title={Addressing the curse of imbalanced training sets: one-sided selection},
  author={Kubat, Miroslav and Matwin, Stan and others},
  booktitle={Icml},
  volume={97},
  number={1},
  pages={179},
  year={1997},
  organization={Citeseer}
}

@article{chironda2016contributing,
  title={Contributing factors to non-adherence among chronic kidney disease (CKD) patients: a systematic review of literature},
  author={Chironda, G and Bhengu, B},
  journal={Medical \& Clinical Reviews},
  volume={2},
  number={4},
  pages={29},
  year={2016}
}

@article{magacho2011adherence,
  title={Adherence to drug therapy in kidney disease},
  author={Magacho, EJC and Ribeiro, LC and Chaoubah, A and Bastos, MG},
  journal={Brazilian Journal of Medical and Biological Research},
  volume={44},
  pages={258--262},
  year={2011},
  publisher={SciELO Brasil}
}

@article{boateng2019review,
  title={A review of the logistic regression model with emphasis on medical research},
  author={Boateng, Ernest Yeboah and Abaye, Daniel A},
  journal={Journal of data analysis and information processing},
  volume={7},
  number={4},
  pages={190--207},
  year={2019},
  publisher={Scientific Research Publishing}
}

@article{kumar2017health,
  title={Health Care Analysis Using Random Forest Algorithm},
  author={Kumar, K},
  journal={J. Chem. Pharm. Sci},
  volume={10},
  number={3},
  pages={1359--1361},
  year={2017}
}

]

@article{batista2004study,
  title={A study of the behavior of several methods for balancing machine learning training data},
  author={Batista, Gustavo EAPA and Prati, Ronaldo C and Monard, Maria Carolina},
  journal={ACM SIGKDD explorations newsletter},
  volume={6},
  number={1},
  pages={20--29},
  year={2004},
  publisher={ACM New York, NY, USA}
}

@article{lundberg2017unified,
  title={A unified approach to interpreting model predictions},
  author={Lundberg, Scott M and Lee, Su-In},
  journal={Advances in neural information processing systems},
  volume={30},
  year={2017}
}

@book{kleinbaum2010logistic,
  title={Logistic Regression: A Self-Learning Text},
  author={Kleinbaum, David G and Klein, Mitchel},
  year={2010},
  publisher={Springer Science \& Business Media},
  edition={3rd}
}

@article{breiman2001random,
  title={Random Forests},
  author={Breiman, Leo},
  journal={Machine Learning},
  volume={45},
  number={1},
  pages={5--32},
  year={2001},
  doi={10.1023/A:1010933404324}
}

@article{chen2016xgboost,
  title={XGBoost: A Scalable Tree Boosting System},
  author={Chen, Tianqi and Guestrin, Carlos},
  journal={Proceedings of the 22nd ACM SIGKDD International Conference on Knowledge Discovery and Data Mining},
  pages={785--794},
  year={2016},
  doi={10.1145/2939672.2939785}
}


@article{wang2021correction,
  title={Correction: A machine learning approach to predict intravenous immunoglobulin resistance in Kawasaki disease patients: A study based on a Southeast China population},
  author={Wang, Tengyang and Liu, Guanghua and Lin, Hongye},
  journal={Plos one},
  volume={16},
  number={6},
  pages={e0253675},
  year={2021},
  publisher={Public Library of Science San Francisco, CA USA}
}

@article{gardiner2022combining,
  title={Combining explainable machine learning, demographic and multi-omic data to inform precision medicine strategies for inflammatory bowel disease},
  author={Gardiner, Laura-Jayne and Carrieri, Anna Paola and Bingham, Karen and Macluskie, Graeme and Bunton, David and McNeil, Marian and Pyzer-Knapp, Edward O},
  journal={PloS one},
  volume={17},
  number={2},
  pages={e0263248},
  year={2022},
  publisher={Public Library of Science San Francisco, CA USA}
}
@article{levey2020kidney,
  title={Kidney disease, race, and GFR estimation},
  author={Levey, Andrew S and Titan, Silvia M and Powe, Neil R and Coresh, Josef and Inker, Lesley A},
  journal={Clinical Journal of the American Society of Nephrology},
  volume={15},
  number={8},
  pages={1203--1212},
  year={2020},
  publisher={LWW}
}

@article{diao2021clinical,
  title={Clinical implications of removing race from estimates of kidney function},
  author={Diao, Jade A and Inker, Lesley A and Levey, Andrew S and Tighiouart, Hocine and Powe, Neil R and Crews, Deidra C and Hamm, L Lee and Cohen, Ronit E and Hundemer, Gregory L and Sparks, Matthew A and others},
  journal={JAMA},
  volume={325},
  number={2},
  pages={184--196},
  year={2021},
  publisher={American Medical Association},
  doi={10.1001/jama.2020.22124}
}


@article{lundberg2018explainable,
  title={Explainable machine-learning predictions for the prevention of hypoxaemia during surgery},
  author={Lundberg, Scott M and Nair, Bala and Vavilala, Monica S and Horibe, Mayumi and Eisses, Michael J and Adams, Trevor and Liston, David E and Low, Daniel King-Wai and Newman, Shu-Fang and Kim, Jerry and others},
  journal={Nature biomedical engineering},
  volume={2},
  number={10},
  pages={749--760},
  year={2018},
  publisher={Nature Publishing Group}
}

@article{mchugh2013chi,
  title={The chi-square test of independence},
  author={McHugh, Mary L},
  journal={Biochemia medica},
  volume={23},
  number={2},
  pages={143--149},
  year={2013},
  publisher={Medicinska naklada}
}

@article{burckhardt,
  title={Multi-Trajectory Models of Chronic Kidney Disease Progression},
  author={Burckhardt, Philipp and Nagin, DS and Padman, Rema.},
  journal={AMIA Annu Symp Proc.},
  pages={1737-1746},
  year={2017},
  publisher={eCollection 2016. PMID: 28269932}
}

@article{NKF_CKD_2024,
  author  = {National Kidney Foundation},
  title   = {Chronic Kidney Disease (CKD)},
  journal = {National Kidney Foundation},
  year    = 2024,
  url     = {https://www.kidney.org/atoz/content/about-chronic-kidney-disease}
}

@article{miller2022national,
  title={National Kidney Foundation Laboratory Engagement Working Group recommendations for implementing the CKD-EPI 2021 race-free equations for estimated glomerular filtration rate: practical guidance for clinical laboratories},
  author={Miller, W Greg and Kaufman, Harvey W and Levey, Andrew S and Straseski, Joely A and Wilhelms, Kelly W and Yu, Hoi Ying and Klutts, J Stacey and Hilborne, Lee H and Horowitz, Gary L and Lieske, John and others},
  journal={Clinical chemistry},
  volume={68},
  number={4},
  pages={511--520},
  year={2022},
  publisher={Oxford University Press}
}

@article{inker2021new,
  title={New creatinine-and cystatin C--based equations to estimate GFR without race},
  author={Inker, Lesley A and Eneanya, Nwamaka D and Coresh, Josef and Tighiouart, Hocine and Wang, Dan and Sang, Yingying and Crews, Deidra C and Doria, Alessandro and Estrella, Michelle M and Froissart, Marc and others},
  journal={New England Journal of Medicine},
  volume={385},
  number={19},
  pages={1737--1749},
  year={2021},
  publisher={Mass Medical Soc}
}
